# Supplementary material for: Smad1 Promotes Tumorigenicity and Chemoresistance of Glioblastoma by Sequestering p300 From p53
Source: Adv Sci (Weinh). 2024 Dec 4;12(4):2402258. doi: 10.1002/advs.202402258 (PMC11789598; doi:10.1002/advs.202402258)
Supplement: Supplementary file 2 — Supplemental Tables [file ADVS-12-2402258-s002.xlsx]

## Sheet: Table S1
Table S1. Smad1, p53 and Ac-p53 expression and clinical pathological information of GBM samples
No.	Overall survival (1=death, 0=alive)	Disease specific survival in days	Gender	Age	IRS of Smad1	IRS of p53	IRS of Ac-p53
1	1	199	male	78	1.1	0.5	0.1
2	1	3090	male	61	0.13	0.7	0.2
3	1	1172	male	37	0.83	0.2	0.15
4	1	2605	female	60	0.35	0.1	0.13
5	1	2360	female	58	0.28	0.3	0.5
6	1	2240	male	78	0.26	0.46	0.34
7	1	838	male	57	0.2	0.6	0.33
8	1	1295	female	61	1.02	0.15	0.08
9	1	838	female	61	1.45	0.06	0.04
10	1	2695	male	49	0.41	0.14	0.13
11	1	2240	female	66	1.3	0.2	0.08
12	1	1295	female	61	1.12	0.02	0.01
13	1	930	male	71	0.11	0.6	0.55
14	1	899	female	55	0.21	0.8	0.9
15	1	779	male	47	0.38	0.08	0.05
16	1	1022	male	50	0.75	0.4	0.45
17	1	382	female	47	0.03	0.12	0.12
18	1	48	female	67	0.75	0.04	0.04
19	0	756	female	56	0.31	0.2	0.15
20	1	229	male	63	0.25	0.05	0
21	0	330	female	64	1.01	0.9	0.65
22	0	288	female	69	1.12	0.1	0.04
23	0	104	female	32	0.95	0.15	0.06
24	0	76	male	58	0.24	0.08	0.05
25	0	72	male	66	1.05	0.15	0.05
26	0	61	female	56	0.12	0.44	0.36
27	1	3313	male	56	0.28	1.06	0.61
28	0	44	male	81	0.99	0.15	0.08
29	1	379	male	58	0.85	0.15	0.1
30	1	791	male	70	0.3	1.2	0.03
31	1	381	female	42	0.43	0.2	0.11
32	0	874	male	57	0.82	1.8	1.2
33	1	137	female	69	0.93	0.17	0.11
34	0	916	male	68	0.85	0.6	0.12
35	1	255	female	37	0.69	0.9	0.4
36	1	598	male	73	1.01	0.1	0.06
37	1	598	male	73	0.52	0.01	0.04
38	1	177	female	60	0.91	0.04	0.04
39	1	205	female	50	0.73	0.7	0.08
40	1	63	male	69	1.06	0.5	0.6
41	1	727	female	62	0.49	0.1	0.23
42	0	188	female	52	1.32	0.245	0.38
43	0	33	male	48	1.14	0.03	0.07
44	1	295	male	40	0.82	0.4	0.5
45	0	336	female	42	0.81	0.2	0.23
46	1	532	female	52	0.76	0.15	0.02
47	1	373	female	71	0.65	0.06	0.06
48	1	312	male	57	1.47	0.6	0.3
49	1	1629	male	78	0	0.5	0.22
50	1	838	male	59	0.36	0.06	0.05
51	1	687	male	60	0.78	0.73	0.02
52	1	657	male	60	1.29	0.7	0.07
53	1	425	male	54	1.02	0.71	0.05
54	1	2268	female	44	0.44	0.4	0.1
55	0	149	female	69	0	0.85	1.6
56	1	2360	female	58	0	0.22	0.15
57			female	71	0.67	0.2	0.07
58			female	71	0.33	0.08	0.8
59			male	58	0.29	1.46	1.3
60			male	44	1	0.8	0.08

## Sheet: Table S2
Table S2. Differentially expressed genes after Smad1 KO (KO vs NC)
Genes	p value	Regulation	FC
ABCA1	0.00754721	down	1.58344
ABCA1	0.00326896	down	1.55646
ABCC2	0.000437	down	3.8089
ABCE1	0.023236	down	1.6939
ABHD17B	0.0420648	down	1.50477
ABHD17C	0.0478304	down	1.5412
ABI3BP	0.0208286	down	1.57012
ACPP	0.0227048	down	1.59855
ACR	0.0124578	down	2.41766
ACTN3	0.0267444	down	1.66197
ACTR3C	0.0406145	down	2.29548
ADAM19	0.0350948	down	2.21243
ADAM19	0.046061	down	1.64297
ADO	0.0435542	down	1.61825
AGER	0.0433549	down	1.51133
AIG1	0.00688814	down	1.54215
AJAP1	0.0203558	down	2.51682
AK4	0.0185169	down	1.7231
ALDH3B2	0.0129257	down	1.73839
ALDH5A1	0.00675505	down	2.00913
ALDH7A1	0.00195753	down	1.8924
ALDH9A1	0.0447874	down	1.50106
ALG10	0.0396872	down	1.74767
ALPK3	0.0117552	down	3.7289
ANGPTL1	0.0428471	down	1.63673
ANKDD1B	0.0302889	down	2.5707
ANKRD11	0.0392215	down	1.89539
ANKRD18B	0.0201424	down	2.15261
ANKRD23	0.0280589	down	2.07691
ANKRD49	0.0362426	down	1.58068
ANKRD6	0.0415028	down	2.93287
ANP32A	0.0295016	down	2.10435
ANP32E	0.011236	down	1.50255
ANP32E	0.00695929	down	1.55417
APOLD1	0.0294333	down	1.70635
APOM	0.00822362	down	1.53674
AREG	0.0213881	down	1.80228
ARHGAP11A	0.010067	down	1.67252
ARHGAP11B	0.0260659	down	1.54254
ARHGAP24	0.0391135	down	1.92865
ARHGEF17	0.0044752	down	1.60395
ARL13A	0.0309036	down	2.27047
ASIC1	0.00778641	down	1.78005
ASPH	0.00654214	down	1.51003
ATHL1	0.00827127	down	2.38275
ATOH8	0.0087693	down	4.07444
ATP13A4	0.000266	down	4.73361
ATP5L2	0.0219748	down	1.62615
BCKDHB	0.037934	down	1.86673
BCOR	0.0010745	down	1.8642
BEGAIN	0.000202	down	1.8013
BHLHE41	0.0145211	down	1.65062
BID	0.0260644	down	1.55591
BIRC2	0.00224594	down	2.002
BLID	0.0285931	down	1.53156
BSN	0.0026634	down	3.68115
C10orf128	0.00773414	down	1.52321
C12orf57	0.0332745	down	1.59063
C12orf60	0.0123443	down	3.46543
C12orf76	0.0343529	down	1.90623
C17orf82	0.0201985	down	1.72725
C19orf60	0.0448496	down	1.52682
C1orf74	0.0178759	down	1.55482
C1RL	0.038443	down	1.69481
C2orf15	0.00962222	down	1.52087
C2orf69	0.044234	down	1.5805
C4orf22	0.00021	down	2.05839
C5	0.017846	down	1.532
C6orf132	0.0143089	down	2.65664
C8B	0.0201694	down	2.28232
C9orf139	0.0453173	down	2.71116
C9orf3	0.0220116	down	1.62755
C9orf43	0.0427575	down	2.09679
C9orf92	0.0168922	down	3.79255
CA3	0.0196633	down	4.12181
CACNA1D	0.0209293	down	3.40691
CACNA2D3	0.0142333	down	3.84083
CAMK1D	0.0368437	down	1.50035
CAND1	0.00297374	down	1.59505
CASC4	0.016082	down	1.89777
CCDC129	0.0440249	down	1.60252
CCDC170	0.0459248	down	1.52036
CCDC176	0.0322752	down	1.5023
CCDC36	0.0103263	down	4.43934
CCL14	0.015038	down	2.96773
CCL23	0.0487409	down	1.8443
CCNC	0.0277387	down	1.56177
CD1B	0.0257491	down	3.6545
CD274	0.029887	down	1.76098
CD274	0.0317966	down	1.5615
CD33	0.00122658	down	1.94307
CD40	0.00970621	down	2.07145
CD6	0.00172256	down	2.34696
CD8B	0.0135198	down	3.88971
CD8B	0.0258249	down	1.52331
CDCA7	0.0412355	down	1.81807
CDH9	0.0414603	down	1.69056
CELSR1	0.0368093	down	2.44437
CFHR3	0.0227894	down	1.68118
CGB5	0.00589361	down	1.95376
CHAF1B	2.19e-05	down	1.64963
CHD6	0.0484329	down	1.50847
CHFR	0.0281366	down	3.24977
CHI3L1	0.0106376	down	1.89712
CHRFAM7A	0.0248532	down	1.50653
CHRNA4	0.00615513	down	2.22226
CHTF18	0.0415168	down	1.53026
CKAP4	0.0168533	down	1.57695
CLDN20	0.000628	down	2.98548
CLEC1B	0.0344606	down	3.4675
CNTLN	0.0204776	down	2.23456
CNTRL	0.0412522	down	1.76697
COL15A1	0.0392107	down	1.56518
COL1A1	0.0198707	down	2.66686
COL4A3	0.0414053	down	3.26985
COLQ	0.0179739	down	2.347
CPNE9	0.0147893	down	2.69768
CREB1	0.0112145	down	1.92381
CRNKL1	0.0212153	down	1.55935
CSTA	0.00937663	down	2.88121
CTBS	0.0313435	down	1.62782
CTBS	0.0100952	down	1.62152
CTPS2	0.0194861	down	1.83994
CTSS	0.0429994	down	1.96426
CWC22	0.00758217	down	1.58098
CWH43	0.0303836	down	2.38005
CXorf67	1.14e-05	down	7.56586
CYP39A1	0.0307483	down	2.82946
CYP4A11	0.00930365	down	1.68761
DAW1	0.000921	down	1.50674
DCAF6	0.000712	down	1.65455
DCBLD1	0.00143354	down	1.64958
DCP2	0.047308	down	1.51504
DDAH2	0.0247444	down	1.56932
DDX26B	0.0273838	down	1.65791
DDX3Y	0.0243622	down	1.90558
DENND5B	0.0290277	down	1.66156
DGKE	0.0227791	down	1.60336
DHRS12	0.00397134	down	2.23288
DHRS2	0.024442	down	3.32817
DHRS3	0.00426256	down	2.72421
DIRAS3	0.0375585	down	2.4409
DLX2	0.0293799	down	1.8079
DNAH14	0.0100338	down	3.61018
DNAJC4	0.0181559	down	1.68471
DNMT1	0.0426484	down	1.76918
DOCK8	0.0486841	down	1.76049
DPY19L2	0.0115928	down	1.53175
DSC3	0.0273322	down	2.46818
DST	0.040841	down	1.57808
DTNBP1	0.000482	down	2.21752
DUT	0.00153003	down	1.52626
DYNLT1	0.0234262	down	1.52059
E2F2	0.0405659	down	1.59242
E2F3	0.00142877	down	1.7017
EBLN2	0.0140571	down	1.53452
EHD3	0.00662815	down	1.50721
EIF2AK2	0.0225907	down	1.55962
ELAVL2	0.0490618	down	1.67586
ELOVL1	7.72e-05	down	2.1349
ENAH	0.0186827	down	2.28704
ENAH	0.00260457	down	1.50983
ENO4	0.0176357	down	2.9884
ENPP2	0.0160325	down	1.60931
EPHB4	0.00146931	down	1.87954
EPHB4	0.00818027	down	2.50282
EPSTI1	0.0172947	down	2.41128
ERCC4	0.0217759	down	2.06665
ERRFI1	0.0144289	down	1.50135
ESCO2	0.0162267	down	1.5205
ESR1	0.020927	down	2.38956
ETNK1	0.0391931	down	1.74604
ETS2	0.00457183	down	1.58315
ETV1	0.0168964	down	1.53977
EYA1	0.0356077	down	1.58665
F3	0.048811	down	2.15351
F8A1	0.00134238	down	1.64288
FABP7	0.0162527	down	4.9053
FAM122C	0.0263367	down	1.6724
FAM127C	0.00526587	down	1.62429
FAM151B	0.0355072	down	1.7423
FAM156B	0.0395269	down	1.5456
FAM160A1	0.048259	down	1.55729
FAM185A	0.00514487	down	1.68412
FAM196B	0.00321759	down	1.54038
FAM25A	0.0361429	down	3.18904
FAM43B	0.0117247	down	2.05719
FAM46A	0.0434361	down	1.81388
FAM46A	0.0105119	down	1.85679
FAM47A	0.00144069	down	2.14294
FBLN5	0.00204332	down	2.03095
FCHSD2	0.019932	down	1.78349
FCRLA	0.0222541	down	1.52814
FDXACB1	0.0277002	down	1.80031
FERMT1	0.0229223	down	1.6056
FERMT2	0.0349615	down	1.84799
FGD3	0.00289117	down	4.10499
FGFR1OP	0.0306369	down	1.53981
FGFR1OP2	0.0123642	down	1.82001
FGFRL1	0.00221004	down	1.50474
FILIP1	0.02798	down	1.81839
FKBP7	0.0149578	down	1.53977
FN1	0.00783769	down	2.35636
FOLR3	0.0408317	down	2.92908
FRMD3	0.00454975	down	1.82498
FXYD3	0.0150011	down	3.21825
FYB	0.00430353	down	2.03268
FZD7	0.0253803	down	2.80927
GALNT5	0.0246224	down	1.74451
GAMT	0.00343453	down	1.65117
GATA2	0.0407485	down	2.5421
GCSAML	0.0195046	down	2.1674
GK	0.00677548	down	1.59706
GLCCI1	0.0420177	down	1.50473
GLDN	0.00198925	down	3.84809
GLI2	0.0022151	down	1.8038
GLI2	0.00782333	down	1.64942
GLIPR1	0.0184381	down	1.59566
GLIPR2	0.0119308	down	1.8258
GLUL	0.00251679	down	2.20492
GML	0.000218	down	1.85764
GNAS	0.0477093	down	1.72192
GNG2	0.029022	down	1.5881
GOLGA8A	0.0420191	down	1.75915
GOPC	0.00598275	down	1.67358
GPR139	0.00294653	down	6.63949
GPR157	0.0262094	down	1.57447
GPR4	0.0485977	down	2.4296
GPR6	0.0162653	down	3.52207
GRAMD1B	0.00340984	down	1.75151
GREB1	0.00658468	down	2.21021
GRIP1	0.00209318	down	1.50088
GSG1L	0.0415817	down	2.24835
GTF3C6	0.00988422	down	1.73925
H2AFV	0.031657	down	1.78056
HAS1	0.0269735	down	1.98879
HAS1	0.0287854	down	1.89555
HAS1	0.0218143	down	2.14306
HAUS5	0.00882459	down	1.55709
HCFC2	0.00128332	down	2.13294
HERC1	0.0242031	down	1.52895
HFE	0.0264873	down	1.50295
HHIPL2	0.0456534	down	2.40088
HIF3A	0.0287916	down	2.15903
HIRIP3	0.019174	down	1.6596
HIST1H1A	0.00130326	down	1.59929
HIST1H1B	0.00762298	down	1.54914
HIST1H1E	0.00793606	down	1.50538
HIST1H3D	0.0066787	down	1.66439
HIST1H3H	0.000504	down	1.58803
HIST1H3J	0.00553602	down	1.5183
HLA-DPA1	0.0465114	down	1.62171
HLA-DPB1	0.00984403	down	1.78605
HLA-DPB1	0.00975047	down	1.77402
HLA-DPB1	0.005245	down	2.06016
HLA-DPB1	0.0374614	down	1.65922
HLA-DRA	0.0144282	down	2.68318
HNRNPA1	7.73e-05	down	1.59194
HPSE	0.0239011	down	2.26834
HSBP1L1	0.000792	down	3.8214
HSPB11	0.00691893	down	1.54076
HSPG2	0.0149672	down	1.90958
HTRA1	0.0213621	down	1.55662
HTRA3	0.0303518	down	1.95547
HYPM	0.0357635	down	1.93046
ID1	0.0136758	down	2.38082
ID2	0.00583301	down	2.753
ID2	0.0074632	down	3.63074
ID3	0.0345343	down	2.18964
IFI44L	0.00358116	down	1.855
IGFBP4	0.0117962	down	2.67218
IKZF2	0.0374958	down	2.16234
IL24	0.0138607	down	2.20371
INMT	0.00874727	down	4.18733
INTS6	0.0213131	down	1.52016
IPCEF1	0.00250235	down	2.96351
IQCA1	0.0380639	down	2.44651
IQCJ-SCHIP1	0.00640129	down	2.04353
IRX3	0.0366713	down	2.02467
ITGA2	0.0135592	down	1.96435
ITGA6	0.00474864	down	4.83784
IVNS1ABP	0.019985	down	1.73208
IVNS1ABP	0.00342207	down	1.64378
JPH4	0.0246196	down	4.05005
KALRN	0.0427684	down	2.38368
KANK1	0.03693	down	1.7881
KCNA7	0.0100277	down	3.36944
KCNIP1	0.0455908	down	2.86301
KCNJ15	0.00285424	down	1.69506
KCNK9	0.0109313	down	2.0781
KCNMB4	0.00434983	down	2.00749
KCNRG	0.0278786	down	1.67101
KCTD18	0.0287526	down	1.55963
KCTD21-AS1	0.0248754	down	1.79997
KDM4C	0.0321903	down	1.70147
KIAA0040	0.0250177	down	2.52996
KIAA0754	0.0184094	down	1.57411
KIAA1661	0.0132406	down	1.6817
KIAA1958	0.00423952	down	2.71723
KIF1B	0.0440285	down	1.54577
KLB	0.0370366	down	1.58157
KNCN	0.000776	down	4.90072
KPNA1	0.0195633	down	2.88976
KRT75	0.000527	down	3.07345
KRTAP25-1	0.000276	down	1.59524
KRTCAP3	0.0046252	down	3.56967
LAMA4	0.00282058	down	1.56645
LAMA4	0.0117499	down	1.81841
LAYN	0.0398281	down	2.09291
LFNG	0.000231	down	1.78219
LIMK1	0.0398921	down	1.68359
LINC00113	0.00663134	down	2.58344
LOC100128001	0.0374348	down	1.78804
LOC100128019	0.0209849	down	2.09888
LOC100128108	0.0326278	down	2.06145
LOC100128320	0.00697358	down	2.63129
LOC100128591	0.00115793	down	1.61502
LOC100128979	0.0294684	down	1.88858
LOC100129399	0.0255723	down	1.80005
LOC100131829	0.0262322	down	1.59132
LOC100132014	0.0164145	down	1.95554
LOC100291323	0.0175889	down	2.22444
LOC100506922	0.037084	down	2.09096
LOC100506922	0.01676	down	1.94341
LOC100653061	0.0071882	down	1.7404
LOC100996724	0.0136026	down	1.50396
LOC349160	0.0245874	down	2.36195
LOX	0.0110591	down	2.28676
LOXHD1	0.00547766	down	2.08296
LOXL2	0.0419744	down	1.70898
LOXL3	0.016746	down	1.55389
LRRC10B	0.0142803	down	3.58739
LRRC15	0.00394565	down	2.30526
LRRC17	0.0410082	down	2.29885
LRRC61	0.0266906	down	2.82337
LRRIQ4	0.0214192	down	1.58172
LY6E	0.000878	down	1.74692
MAB21L1	0.0266457	down	1.60108
MAGEC2	0.0390079	down	2.12065
MAGEH1	0.00762201	down	1.6285
MAGOH	0.012089	down	1.53598
MAP3K15	0.0260278	down	1.67825
MAP3K2	0.0336604	down	1.97917
MAP3K9	0.0106827	down	2.0566
MAP6	0.0225448	down	1.77328
MARCKSL1	0.00548971	down	1.97333
MATN2	0.000974	down	2.14505
MBD5	0.0405529	down	1.65475
MCM6	0.00509537	down	1.64367
MCTP2	0.0111575	down	1.8823
MDM1	0.00506714	down	1.62246
MED14OS	0.0374766	down	1.72104
METTL9	0.00911888	down	1.57025
MFAP4	0.019119	down	2.21014
MGAM	0.0305851	down	2.75478
MGAT5	0.0341327	down	1.5592
MGAT5B	0.0175388	down	1.71025
MGST2	0.0397366	down	1.55407
MICB	0.00434196	down	1.68221
MKL2	0.00558735	down	1.95428
MMP3	0.00672709	down	3.01425
MPP2	0.00111081	down	1.8727
MPRIP	0.00437878	down	2.12334
MPRIP	0.001913	down	1.77583
MPRIP	0.00761739	down	1.88539
MPZL1	0.0170485	down	1.54647
MRGPRF	0.0228979	down	3.94086
MRPS36	0.0364359	down	1.6126
MS4A8	0.0129285	down	1.54653
MSRB3	0.0011263	down	1.5311
MT1DP	0.0179697	down	1.76789
MTMR2	0.0165244	down	1.6238
MYH10	0.0198168	down	2.52817
MYO7A	0.0480963	down	1.84294
NDRG1	0.038402	down	1.52953
NDUFA4L2	0.0154259	down	5.1866
NEFM	0.0417553	down	2.03726
NEU4	0.0302569	down	2.20419
NFIB	0.0473832	down	1.52949
NFKBID	0.0359534	down	1.8681
NID2	0.0475635	down	2.20783
NKAIN3	0.00743597	down	1.91337
NKX6-3	0.0217672	down	2.40047
NLRP6	0.0265672	down	2.18418
NMNAT1	0.00211322	down	1.69828
NMRAL1	0.00434094	down	1.79763
NOVA1	0.0463869	down	1.55821
NR4A3	0.0193629	down	1.56151
OGN	0.022852	down	2.826
OIP5	0.0030775	down	1.50775
OLFML3	0.0328107	down	1.60592
OR13C5	0.0379347	down	1.61156
OR1J1	0.0150974	down	2.71485
OR2G3	0.0252964	down	1.51405
OR4E2	7.1e-05	down	3.85192
OR4F15	0.00404412	down	2.84838
OR51G1	0.0227421	down	1.62286
OR6K6	0.0139723	down	2.54234
OR9H1P	0.0497457	down	1.70756
OTOGL	0.0430413	down	2.70501
OTOGL	0.00195246	down	2.10749
P4HA1	0.0156031	down	1.85509
PAGE2	0.030382	down	2.36278
PAGE2	0.00366835	down	2.4605
PAMR1	0.0328892	down	1.81661
PAPSS2	0.0016663	down	2.62595
PARP11	0.0462132	down	1.62186
PARP9	0.0169245	down	1.58335
PBX4	0.0216612	down	2.30124
PCDH9	0.0497286	down	3.25058
PCDHA4	0.00378539	down	5.37368
PCDHGB2	0.0115094	down	1.64615
PCOLCE2	0.00956881	down	1.65603
PCSK1	0.011202	down	1.53942
PCSK5	0.0385039	down	3.68209
PCYT1B	0.000238	down	3.38221
PCYT1B	0.000813	down	4.56269
PDCL	0.0414482	down	1.52085
PDE4B	0.0285571	down	2.27308
PDE4D	0.0498693	down	2.43429
PDK3	0.00156525	down	3.4415
PDZRN3	0.0220019	down	2.13896
PEX1	0.0231513	down	1.51445
PEX13	0.0371788	down	1.6037
PEX3	0.0307876	down	1.71506
PGAP1	0.00185059	down	1.67773
PGLYRP2	0.00502075	down	2.3874
PHACTR2	0.0221679	down	1.61845
PHF12	0.00742392	down	1.67135
PHF20L1	0.0132699	down	1.73416
PIEZO2	0.0191956	down	3.93154
PIGV	0.0235609	down	1.50766
PITX2	0.00823538	down	1.86588
PKHD1	0.0470075	down	1.95115
PKP4	0.0270742	down	1.52902
PLAGL1	0.010887	down	1.63967
PLEK2	0.000504	down	6.71162
PLEKHA4	0.0340888	down	1.68725
PLEKHG4	0.0219705	down	2.25521
PLEKHG4	0.0269352	down	1.58008
PLET1	0.0439365	down	2.75822
PLXNA2	0.0479203	down	2.20256
PLXND1	0.043577	down	3.6593
PM20D1	0.0263286	down	2.47455
PNCK	0.0235865	down	1.68359
PODXL	0.000731	down	2.11365
PPAP2B	0.0194979	down	1.60953
PPARD	0.0293762	down	1.54364
PPFIBP1	0.0162026	down	2.55435
PPM1A	0.0380069	down	1.57944
PPM1K	0.0445878	down	1.53931
PPP1R14C	0.0266888	down	1.82705
PPP1R2	0.0332033	down	2.00928
PPP1R3A	0.0181511	down	1.67772
PPP2R2B	0.0478443	down	2.1124
PRADC1	0.0205028	down	1.53975
PRR29	0.00425979	down	4.63591
PRRG2	0.0064127	down	1.6943
PRRX1	0.0370525	down	1.52807
PSD3	0.0273802	down	1.556
PSME2	0.00247774	down	2.14027
PTGES	0.0113101	down	1.5212
PTGIR	0.0132399	down	2.3139
PTGS2	0.0202685	down	2.08394
PTMA	0.0434756	down	1.64336
PTPN4	0.0211256	down	1.65792
PTPRJ	0.0448207	down	2.40493
PXMP2	0.00162106	down	1.50706
R3HCC1	0.0302399	down	1.55245
RACGAP1	0.0447847	down	1.57601
RAP1GAP2	0.0136148	down	2.5403
RBFOX2	0.0049149	down	1.72843
RBM14	0.0013522	down	1.68609
RD3	0.0333377	down	2.26599
RHOBTB3	0.00765883	down	2.22148
RHOQ	0.00697598	down	1.65247
RIMKLB	0.0333517	down	1.81239
RNASEH2B	0.0102818	down	1.79105
RNF144B	0.000378	down	5.11672
RNF175	0.00470857	down	1.70422
ROS1	0.0017572	down	3.30926
RPAP3	0.0322412	down	1.82371
RTKN2	0.00228603	down	1.5597
SAP30	0.0163834	down	1.54506
SASH1	0.0105354	down	1.71069
SBSN	0.00943284	down	1.98787
SCAF11	0.0249964	down	1.63267
SCAF8	0.0344144	down	1.54023
SCUBE3	0.0124342	down	1.50423
SEC14L2	0.00376577	down	1.65157
SEC16B	0.0203711	down	2.02884
SECTM1	0.00712226	down	2.86686
SEMA5A	0.0309354	down	1.57602
SERPINA10	0.0029211	down	4.28648
SERPING1	0.0306697	down	2.40349
SERPINH1	0.0148337	down	1.53659
SFRP2	0.0212846	down	2.26631
SH3RF3	0.0322069	down	2.67249
SHH	0.00857849	down	2.5734
SIRPA	0.00324345	down	1.96046
SIRPB1	0.00383391	down	1.95902
SIRPB1	0.00754286	down	2.12479
SIRPG	0.00591915	down	2.04612
SLC12A8	0.0430396	down	1.53355
SLC16A7	0.0105613	down	1.50239
SLC30A6	0.0212629	down	2.35663
SLC35D3	0.0296971	down	2.08948
SLC4A8	0.00421363	down	1.88582
SLC7A8	0.0324684	down	1.70019
SLC9A3R2	0.00630431	down	2.40633
SLIT1	0.00571627	down	1.58145
SLN	0.0381044	down	2.49384
SMAD1	0.0031345	down	2.59209
SMAD9	0.0225393	down	3.154
SMARCA5	0.034593	down	1.64356
SMIM7	0.0140782	down	2.44505
SMN2	0.0201475	down	1.59216
SMOC1	0.0348883	down	2.08354
SMOX	0.0427975	down	1.8719
SMYD3	0.0382302	down	1.50263
SNAI2	0.00338741	down	1.98724
SNAP29	0.0336974	down	1.60938
SNRPD3	0.0344187	down	1.6294
SNTB2	0.00714518	down	1.6521
SOCS5	0.0194816	down	1.5031
SOCS7	0.0101779	down	1.55719
SORCS3	0.00892631	down	1.6481
SOS2	0.0287951	down	1.56056
SPOCD1	0.0165821	down	1.66932
SPRY1	0.00622326	down	3.63742
SPTSSA	0.00406258	down	1.53504
SRGN	0.010343	down	3.65082
SRP54	0.0482671	down	1.64259
SRP9	0.0272758	down	1.55951
SRPK2	0.0419905	down	1.57823
SSH1	0.0211888	down	1.54305
SSPN	0.00117702	down	1.8495
STK17A	0.00598578	down	1.64982
STOX1	0.0190209	down	2.92998
SUMO2	0.0318132	down	2.07353
SUN1	0.0239239	down	1.53127
SUPT20HL2	0.0175437	down	1.73577
SURF4	0.0177912	down	1.95743
SVIP	0.0206844	down	1.93683
SYNDIG1	0.0029738	down	2.66917
TAF5L	0.014151	down	2.56217
TCHHL1	0.0451745	down	2.40009
TCTEX1D2	0.000554	down	1.54909
TDO2	0.00496825	down	1.74755
TDRD5	0.00107253	down	3.46117
TET2	0.0157473	down	1.78023
TEX22	0.0126535	down	2.70058
TFPI	0.0186377	down	1.5748
TGFBI	0.00729125	down	1.7992
TGIF2LY	0.0277354	down	2.8285
THEM5	0.0284964	down	3.30449
THOC2	0.0069309	down	1.50532
TIA1	0.0254374	down	1.54715
TIGD4	0.0151851	down	2.62043
TIMM8B	0.0381866	down	1.72124
TIMP3	0.00691317	down	5.6596
TLR4	0.0197847	down	2.37778
TMC1	0.0117205	down	2.48826
TMEM135	0.0408378	down	1.74341
TMEM136	0.0324183	down	1.54701
TMEM185B	0.0119751	down	1.7929
TMEM232	0.0344144	down	2.9964
TMEM255A	0.0301908	down	3.68221
TMEM37	0.00879276	down	1.53009
TMEM56-RWDD3	0.00644009	down	1.60695
TMF1	0.0113429	down	1.60615
TMPO	0.0247954	down	1.69182
TNFRSF1B	0.014721	down	1.53265
TNS1	0.00927653	down	1.58882
TPD52L1	0.00532832	down	2.57413
TRAF3	0.0259983	down	2.13084
TRAF3IP1	0.0215276	down	1.55464
TRAM1L1	0.0385891	down	2.45524
TRAPPC4	0.00176247	down	2.33789
TRAPPC6B	0.00455959	down	2.37345
TRIML2	0.00483688	down	2.76725
TRMT44	0.0186607	down	1.88968
TRPV3	0.0109661	down	2.14606
TSKU	0.0213126	down	2.26506
TSPAN15	0.0282669	down	3.75613
TSPAN2	4.18e-05	down	3.31771
TTBK1	0.0303363	down	1.61456
TTC12	0.0259833	down	2.88803
TTC39B	0.00532418	down	1.5662
TTN	0.00951646	down	1.98707
TUBB8	0.0222883	down	1.52659
TULP4	0.0244771	down	1.75856
TUSC3	0.0107435	down	2.75592
U2SURP	0.0280023	down	1.52419
UBE3B	0.0318898	down	1.58765
UGT3A2	0.00271773	down	3.47753
USP48	0.00592385	down	1.5262
VASH2	0.0285739	down	1.83981
VSTM4	0.0259787	down	1.71373
VSTM4	0.0427756	down	1.8523
VSTM4	0.0239206	down	1.86338
VWA5A	0.0101299	down	1.85542
WASF3	0.0172925	down	1.69291
WDR31	0.0233437	down	1.86299
WDR60	0.0278898	down	1.55593
WIPF1	0.0223489	down	2.25403
WISP1	0.00131778	down	11.0021
WNT5A	0.00240003	down	1.73614
WNT5B	0.000325	down	1.8222
WT1	0.0350457	down	2.55884
XYLT1	0.0122445	down	1.60818
ZBBX	0.0252513	down	4.38444
ZCRB1	0.0370302	down	2.42219
ZGRF1	0.0206102	down	1.55869
ZGRF1	0.0118452	down	1.5149
ZMYM2	0.049601	down	1.56202
ZNF223	0.00553232	down	1.56598
ZNF234	0.0119291	down	1.94657
ZNF362	0.019178	down	1.55241
ZNF395	0.0375008	down	2.11996
ZNF428	0.0161	down	1.73481
ZNF483	0.00835538	down	1.71837
ZNF503	0.0231622	down	1.54428
ZNF510	0.0111151	down	2.18313
ZNF534	0.0187131	down	1.86323
ZNF536	0.0101005	down	2.65134
ZNF549	0.0407192	down	1.53569
ZNF562	0.0110526	down	1.73974
ZNF624	0.026019	down	3.0451
ZNF683	0.0319839	down	1.95044
ZNF791	0.0344103	down	1.6785
ZNF805	0.0272839	down	1.96772
ZSCAN29	0.0245316	down	1.52483
AARS2	0.0261132	up	1.52237
ABCC8	0.0362047	up	2.12053
ABLIM1	0.0143168	up	2.59998
ABLIM1	0.00926781	up	2.58514
ACY3	0.0305034	up	2.47622
ADAM28	0.00147192	up	1.93816
ADAMTS10	0.0458594	up	2.49596
ADAMTS19	0.0265283	up	1.59525
ADAMTS6	0.0436649	up	1.59849
ADAMTS7	0.0466978	up	1.74239
ADAP1	0.00248812	up	1.80637
ADH6	0.0487756	up	1.57911
ADRA1D	0.0196898	up	1.58845
ADRB3	0.0337591	up	2.43792
AIF1	0.00636885	up	1.5807
AKNA	0.00984294	up	2.52705
AKR1C4	0.0186258	up	2.92157
ALDH1A1	0.00136014	up	2.82021
ALPI	0.0183602	up	1.6741
AMY1C	0.0108941	up	1.62482
ANKFY1	0.0382919	up	1.58093
ANKRD1	0.0355381	up	3.40988
ANTXRL	0.000169	up	2.65794
APOL4	0.0155861	up	1.51984
AQP2	0.0115658	up	2.12014
ARPP21	0.00530944	up	2.29725
ARRDC5	0.0472245	up	2.00028
ATG9B	0.00064	up	2.0139
ATXN3L	0.0268466	up	2.49434
AZFP	0.0285852	up	1.54035
AZU1	0.00665938	up	3.00165
BACH2	0.0198635	up	3.18924
BAIAP2L1	0.0298645	up	1.52881
BATF2	0.0101693	up	2.64034
BCO2	0.000533	up	2.08836
BIRC7	0.0234021	up	2.1394
BMP7	0.0297821	up	1.5338
BMP7	0.0036578	up	2.38461
BMP8B	0.0377839	up	1.98552
BRS3	0.0244259	up	1.60502
BTBD18	0.000996	up	2.32835
BTNL8	0.0131189	up	2.68362
C10orf91	0.0377351	up	2.05099
C1orf226	0.0114253	up	1.69694
C1orf64	0.0386819	up	1.51855
C1QB	0.0434837	up	1.52631
C20orf196	0.0196495	up	6.33901
C2orf82	0.0327534	up	2.4283
C3orf20	0.0430743	up	2.09877
C4A	0.0297227	up	1.7573
C4BPA	0.0423941	up	2.36457
C7orf65	0.00141192	up	1.61747
CAB39L	0.0192638	up	1.88336
CALCRL	0.0192587	up	2.03
CALHM3	0.00774108	up	1.7287
CAPN3	0.02075	up	1.77968
CARD14	0.0460317	up	1.91558
CASP12	0.0400808	up	1.94302
CCDC121	0.0461875	up	2.3071
CCDC141	0.0254317	up	1.52862
CCDC8	0.00487041	up	2.87997
CCL17	0.0270007	up	1.52577
CD200	0.00774973	up	1.73856
CD34	0.0198146	up	1.77756
CDC7	0.0136556	up	2.02561
CDHR2	0.042878	up	2.40152
CDNF	0.033683	up	2.26734
CDRT1	0.0465594	up	1.57348
CDRT1	0.0171803	up	1.67481
CENPP	0.0139422	up	1.61547
CEP162	0.0356178	up	4.17121
CERS4	0.00565249	up	1.73852
CGN	0.0391138	up	1.85358
CHAC1	0.0493566	up	1.58456
CHIA	0.0467327	up	1.76179
CHRM3	0.047599	up	1.5607
CIDEA	0.00868316	up	4.65879
CIDEB	0.00901157	up	1.7967
CLCA1	0.0327763	up	1.50353
CLEC19A	0.00582736	up	1.57222
CLIC2	0.00653178	up	1.90734
CLN3	0.0457648	up	1.73501
CNPY1	0.0285758	up	2.72854
CNTD2	0.0179652	up	1.86984
COL21A1	0.0492766	up	2.3349
COL5A3	0.0320511	up	2.09907
CPSF4L	0.0383528	up	1.87398
CRCT1	0.0235379	up	1.78016
CREB3L3	0.0268176	up	1.98312
CRLF2	0.0188576	up	3.24458
CRYGA	0.0475828	up	1.63709
CRYGD	0.0315342	up	2.20464
CXCL1	0.030325	up	1.66702
CXCR1	0.0231635	up	2.23492
CYP11A1	0.0185971	up	1.71313
CYP3A43	0.0159814	up	1.57399
CYSRT1	0.0438954	up	1.50553
DAAM2	0.0378425	up	1.60482
DACH1	0.00928767	up	1.87998
DCAF17	0.0446737	up	2.20389
DCAF4L2	0.00055	up	2.5322
DCLK1	0.00289764	up	1.84584
DDX54	0.0372746	up	2.53408
DEFB129	0.00826763	up	2.49741
DENND2A	0.0173604	up	1.66563
DFFB	0.0143993	up	1.83645
DGCR14	0.0262198	up	1.74776
DISC1	0.0448832	up	1.94462
DPYSL3	0.0202972	up	2.47387
DRICH1	0.0281595	up	2.64101
DSCR4	0.048712	up	2.51538
DUOXA1	0.0323241	up	2.02841
DUXA	0.0105895	up	1.90593
DYNC1I1	0.00685002	up	1.94152
EBI3	0.03752	up	2.56529
ECHDC2	0.0138393	up	2.2631
EDA	0.0153752	up	1.95656
EFCAB8	0.0487341	up	2.3914
EGR2	0.0394771	up	2.87662
ELN	0.0452678	up	2.40043
EPB41L3	0.0134044	up	1.64636
EPHX4	0.0165441	up	2.58132
ERICH6	0.0161677	up	1.81995
ERVV-2	0.0319059	up	1.72613
ESPNL	0.00592595	up	5.30152
FAM104B	0.0120878	up	1.85372
FAM107B	0.00189599	up	1.50254
FAM107B	0.00104789	up	1.63981
FAM159B	0.00275435	up	1.72745
FAM163A	0.00764276	up	2.31146
FAM174B	0.00927981	up	1.67232
FAM186A	0.0140118	up	2.40906
FAM20A	0.0459111	up	2.33864
FAM221A	0.0337379	up	1.79888
FAM47C	0.00097	up	2.31476
FAM50B	0.00147823	up	2.11403
FAM71F1	0.0175074	up	1.60583
FANCD2OS	0.016683	up	2.79213
FBLN1	0.00926429	up	1.62275
FBP1	0.00190418	up	1.54479
FBXW12	0.0341352	up	1.7271
FCRL5	0.0222281	up	2.43579
FER1L6	0.0471714	up	1.75739
FGF8	0.0464144	up	2.1103
FLJ46875	0.0497896	up	2.75367
FMNL1	0.0468375	up	1.69341
FMNL1	0.00281455	up	2.0854
FOXF1	0.000943	up	2.0054
FOXO6	0.0207077	up	1.59897
FRMPD2	0.011657	up	2.03663
FUBP3	0.0136406	up	1.90273
FUT9	0.0303108	up	1.86707
GABRE	0.0251191	up	1.87982
GABRG2	0.0412585	up	1.61938
GAFA3	0.031219	up	1.66126
GALNT6	0.00477313	up	1.80519
GCM1	0.026025	up	1.83056
GDF15	0.0409773	up	1.94883
GDPD1	0.0112076	up	1.88308
GHRH	0.0175568	up	1.72996
GNG7	0.0291911	up	1.57788
GPR142	0.0479132	up	1.96937
GPR50	0.0411071	up	1.64769
GRAMD3	0.00438759	up	1.87399
GRHL1	0.0137756	up	2.64177
GRHL3	0.0181239	up	1.95805
GRIK2	0.0157435	up	1.80553
GRK1	0.0285797	up	1.74266
GTSF1L	0.0436637	up	1.75178
HAO1	0.0361641	up	2.14915
HBA1	0.0421553	up	1.63326
HBA2	0.0102922	up	3.72856
HCP5B	0.00919917	up	2.57717
HDAC11	0.00972653	up	2.2121
HDAC11	0.0465675	up	1.55546
HEATR4	0.0367265	up	1.58352
HES2	0.0226466	up	2.62721
HLA-DOA	0.0146036	up	2.14497
HLA-DOA	0.0349495	up	1.51489
HMCN2	0.0465972	up	1.70158
HMP19	0.00277998	up	1.97987
HNF1A	0.0202226	up	2.40564
HORMAD2	0.00249921	up	2.42581
HOXB6	0.00913641	up	1.51991
HTR1E	0.0039937	up	2.24585
HTR3C	0.0165312	up	2.34052
HTR4	0.0200689	up	3.35819
HYDIN	0.0169244	up	2.90535
HYI	0.00648074	up	1.52504
IFNA7	0.00129803	up	2.72497
IGANRP	0.0101904	up	1.65661
IGSF1	0.0158293	up	2.52253
IL10	0.0117915	up	1.90741
IL1A	0.0308092	up	1.56797
ING4	0.0265336	up	1.76473
ITIH6	0.0235208	up	2.641
JPH2	0.0177675	up	2.39481
KANK4	0.00911168	up	3.4162
KAZN	0.0148849	up	1.97779
KBTBD3	0.0121483	up	1.99763
KCNJ13	0.016912	up	1.7119
KIAA0825	0.0157964	up	1.62881
KIR3DS1	0.00283843	up	2.17795
KLHL6	0.0279732	up	1.92812
KLHL8	0.0295346	up	1.69777
KLK2	0.0332136	up	1.54669
KLK4	0.000427	up	2.20685
KRBOX1-AS1	0.0164281	up	4.05167
KRT32	0.0329951	up	1.90138
KRTAP13-4	0.0117596	up	2.6929
KRTAP4-3	0.00906174	up	1.86679
KRTAP5-9	0.0107163	up	2.24853
KRTAP6-1	0.0306309	up	2.13428
KRTAP9-1	0.00291369	up	3.72709
LAMB4	0.00508804	up	2.68017
LDHD	0.0281651	up	1.51542
LGALSL	0.00265181	up	1.67567
LILRA1	0.0375886	up	1.66517
LINC00517	0.00492749	up	1.50556
LMO7DN	0.000552	up	3.56113
LMOD3	0.0451076	up	2.20519
LOC100128840	0.0154749	up	1.64147
LOC100129048	0.0170037	up	1.75251
LOC100129216	0.0277326	up	1.574
LOC100129721	0.00703102	up	1.88047
LOC100129888	0.0164673	up	1.68863
LOC100130057	0.0264392	up	2.33717
LOC100628314	0.0211183	up	1.95842
LOC145945	0.0291997	up	1.76432
LOC221946	0.019122	up	2.8854
LOC253805	0.0210093	up	3.88294
LOC285095	0.00369671	up	2.23027
LOC285857	0.00586272	up	2.33828
LOC388282	0.0134544	up	2.12017
LOC400682	0.0129173	up	1.97897
LOC401400	0.0311387	up	1.5686
LOC641510	0.00251906	up	2.6955
LOC642131	0.00269759	up	2.81344
LOC642335	0.0203705	up	2.45583
LOC642980	0.0436016	up	1.63205
LOC646014	0.0374986	up	1.53193
LOC649294	0.013094	up	1.54423
LOC728445	0.0394359	up	1.72112
LRG1	0.0364286	up	2.26427
LRRC37BP1	0.0252703	up	2.41673
LRRC71	0.0192784	up	1.83869
LRRN4CL	0.000347	up	1.62413
LY6G6C	0.0311981	up	1.55679
LY86	0.0371995	up	2.10904
LY9	0.0076251	up	2.53342
LZTS1	0.0482254	up	1.80569
MAB21L3	0.00820475	up	2.21218
MAMSTR	0.0264357	up	1.51342
MAP3K7CL	0.0449336	up	1.74235
MARCO	0.0345099	up	3.25977
MASP2	9.37e-06	up	3.32477
MAT1A	0.0341986	up	2.40219
MEGF11	0.0374509	up	1.98239
MIPEP	0.0225234	up	3.04576
MMP19	0.0270101	up	1.53452
MOGAT2	0.036355	up	2.18749
MORC1	0.0274012	up	1.51528
MPL	0.0146312	up	1.68982
MS4A14	0.0299637	up	1.911
MS4A18	0.00444005	up	2.26909
MSI2	0.0333074	up	1.60468
MT1G	0.016921	up	3.90587
MUC22	0.0386781	up	1.55082
MUC7	0.0127889	up	2.12275
MYB	0.00131816	up	1.62917
MYH14	0.0342414	up	1.71286
MYL7	0.0317846	up	2.05904
MYO5C	0.00140967	up	3.20307
MYOM1	0.0011446	up	2.81837
NAALAD2	0.0490927	up	1.60222
NAT8	0.0142209	up	2.67036
NAT8B	0.0445508	up	1.81351
NETO1	0.00996326	up	1.73607
NFKBIE	0.013437	up	1.89398
NOS1	0.0079548	up	1.59757
NOX1	0.0150444	up	2.69365
NPHS2	0.0376715	up	2.16546
NPNT	0.0197452	up	2.03489
NPSR1	0.0173574	up	2.15378
NR0B2	0.0467427	up	1.7394
NTSR1	0.014787	up	2.69591
OAS2	0.00685653	up	1.86821
OBP2B	0.0350245	up	1.61406
OPRL1	0.0409666	up	2.06794
OR10G2	0.0167819	up	1.99314
OR10W1	0.0450624	up	1.71504
OR1B1	0.0110861	up	2.38999
OR1S1	0.00936988	up	1.52051
OR2H2	0.0399205	up	2.15434
OR2L8	0.031802	up	1.60602
OR2T8	0.0402126	up	1.7237
OR4D10	0.01403	up	2.2138
OR4F4	0.00998303	up	1.63436
OR4P4	0.00321877	up	1.84857
OR4X1	0.00969132	up	3.13233
OR51I2	0.0200059	up	2.2364
OR51Q1	0.0158576	up	1.67262
OR6K2	0.0461026	up	1.52687
ORM2	0.0211844	up	4.15358
OSCP1	0.0205866	up	1.92281
OTOG	0.0101542	up	4.7932
OTOG	0.0230482	up	1.92306
OVGP1	0.0284341	up	1.66957
OXER1	0.0421577	up	1.67344
PAOX	0.0155792	up	1.96378
PAQR8	0.0217807	up	1.57294
PCDH15	0.0359151	up	2.16076
PCDH15	0.00584037	up	2.65194
PCDHB1	0.0124648	up	1.97902
PCDHB4	0.0316884	up	2.56611
PCLO	0.00642176	up	1.86129
PCP4	0.0262914	up	1.56848
PEX6	0.0445599	up	2.1543
PHLDB3	0.0282043	up	1.97268
PIPOX	0.0367575	up	1.92857
PIWIL1	0.0241299	up	1.50818
PKD1L2	0.00974871	up	6.62741
PKD1L3	0.0258059	up	2.55928
PKN1	0.000272	up	1.50627
PLA2G1B	0.0423469	up	2.02742
PLA2G4F	0.0456436	up	2.52811
PLCXD2	0.0158032	up	1.66334
PLEKHA5	0.03779	up	2.23303
PLIN1	0.0410906	up	2.3179
PMFBP1	0.0484465	up	1.94369
PNMT	0.000294	up	1.93245
POLL	0.0347846	up	1.66748
PON1	0.0267552	up	3.42233
POU3F2	0.0383514	up	2.25202
PPP1R12B	0.00462117	up	1.55201
PPP1R1A	0.00559404	up	5.0399
PPY	0.0398256	up	2.75992
PRB1	0.00490091	up	2.11096
PRKCG	0.0359645	up	1.66794
PRPH	0.00634516	up	2.24776
PRRG3	0.0210626	up	2.8743
PRRT1	0.0282903	up	1.63092
PRY2	0.0356711	up	1.63739
PTGDR	0.0460062	up	1.68645
PTGER1	0.0165391	up	2.19404
PTPN6	0.0455494	up	1.61739
PTPRN2	0.0480755	up	1.63188
PYCARD	0.0155114	up	4.87901
QRICH2	0.00363753	up	1.68097
RAB11FIP4	0.0372391	up	1.5609
RAB25	0.0231703	up	3.24986
RAB40B	0.0111407	up	1.58797
RALGPS1	0.0139417	up	3.47376
RARB	0.00345787	up	1.96465
RASSF10	0.00513178	up	3.44992
REC114	0.0095138	up	1.96986
RERG	0.02245	up	2.00435
RETN	0.00566417	up	1.59904
RFPL4AL1	0.0148825	up	2.18575
RGMA	0.0350693	up	2.48097
RIPK3	0.0166729	up	1.94982
RIT2	0.0158922	up	3.46063
RNF126	0.0165558	up	1.5924
RNF223	0.00478506	up	1.65831
RTN4RL1	0.0281319	up	1.66416
RUNDC3A	0.00665565	up	1.55662
RXFP3	0.0431714	up	1.53361
SAMD5	0.0342055	up	1.55602
SCARF2	0.0299427	up	1.85555
SCG3	0.0467616	up	1.58513
SCN5A	0.0060048	up	8.08469
SEMA4A	0.0292804	up	1.7361
SERPINB5	0.0354009	up	1.50802
SFTPA1	0.000294	up	2.06774
SGK494	0.00338735	up	1.52242
SH3TC1	0.0344722	up	1.73725
SHC2	0.000727	up	2.76298
SIGLEC11	0.0462577	up	2.37679
SIK1	0.0423718	up	1.57172
SLC16A11	0.0397509	up	1.84872
SLC16A4	0.0291891	up	1.72035
SLC22A24	0.000136	up	1.68448
SLC23A3	0.0379214	up	2.51811
SLC43A1	0.0156832	up	1.56329
SLC5A10	0.00873404	up	1.95576
SLC7A4	0.023285	up	2.17214
SLC9B1	0.0107769	up	2.21153
SLCO5A1	0.00201994	up	3.22004
SLCO6A1	0.0136721	up	2.38513
SLITRK2	0.00243046	up	2.7173
SLPI	0.00490914	up	2.11604
SNCA	0.00515629	up	1.89349
SORL1	0.00532747	up	2.61073
SOWAHA	0.043128	up	1.80543
SPAG11B	0.00857559	up	4.29025
SPANXC	0.0184026	up	2.60347
SPANXC	0.00777442	up	2.47618
SPATC1	0.0426737	up	2.24512
SPINK1	0.0424761	up	2.93568
SPINK8	0.020526	up	2.02736
SPINT3	0.0163066	up	1.75112
SPN	0.0224013	up	2.41615
SPOCK2	0.0136902	up	2.09394
SPRY3	0.00120032	up	1.63648
SSPO	0.0107483	up	1.57266
STGC3	0.0216771	up	1.85265
STRC	0.0364843	up	1.64423
SULT1C2	0.0277558	up	1.97435
SYT2	0.0311186	up	2.96798
SYTL5	0.0180243	up	1.75833
TAAR8	0.0250999	up	1.66306
TAS1R1	0.0254763	up	1.53303
TAS2R7	0.00714561	up	2.17314
TAS2R9	0.0322543	up	2.71622
TCN1	0.00398552	up	1.57635
TFF3	0.0458679	up	1.55283
THBS3	0.0171197	up	1.92538
TMCO2	0.0227006	up	10.0789
TMEM104	0.0467411	up	1.61572
TMEM150B	0.0168628	up	2.11175
TMEM204	0.0267456	up	2.25614
TMEM216	0.026549	up	2.29399
TMPRSS12	0.0102525	up	1.97878
TMPRSS13	0.0417572	up	2.62832
TMPRSS4	0.0290821	up	1.76118
TNFRSF10C	0.0116317	up	2.16989
TNFSF10	0.0308905	up	1.88065
TNFSF8	0.00346285	up	1.80405
TNK2-AS1	0.00666357	up	2.54292
TOR3A	0.0320214	up	1.52395
TP53I11	0.0245493	up	1.58093
TP53TG3C	0.0452249	up	2.72337
TPRG1	0.00974836	up	2.03853
TRIB3	0.0366162	up	1.7724
TRIM66	0.00839575	up	2.08105
TRIM66	0.0325198	up	2.49891
TRPV2	0.0212818	up	1.77691
TSPAN1	0.00258164	up	1.68375
TSPAN18	0.0101635	up	2.27494
TTC23L	0.00670614	up	1.64195
TTC39A	0.0284289	up	1.68111
TUBAL3	0.0374005	up	6.13248
ULK2	0.0448598	up	1.51917
UNC79	0.0198237	up	1.6649
USP29	0.0394239	up	1.57611
VSTM1	0.0383161	up	1.72371
VTI1A	0.0206197	up	1.51774
WAS	0.018633	up	4.23106
WFDC11	0.00451365	up	1.83924
WFDC2	0.0182507	up	1.67606
WNT1	0.0281352	up	3.55963
ZFPM2	0.0469251	up	1.54653
ZIM2	0.025477	up	1.93157
ZNF28	0.00227365	up	1.54609
ZNF285	0.00178125	up	1.79024
ZNF333	0.0497177	up	1.76131
ZNF43	0.0205773	up	1.87286
ZNF461	0.00782553	up	1.63522
ZNF471	0.0476981	up	1.94422
ZNF485	0.0463985	up	1.50819
ZNF497	0.0217258	up	2.14392
ZNF568	0.0274241	up	2.48192
ZNF585B	0.0155267	up	3.1246
ZNF585B	0.0208988	up	2.49707
ZNF677	0.00537624	up	2.96658
ZNF701	0.000613	up	1.54251
ZNF720	0.0238345	up	1.82076
ZNF750	0.0354266	up	1.64097
ZNF812	0.0382093	up	2.94008
ZNF90	0.00589599	up	1.77237

## Sheet: Table S3
Table S3. Smad1-regualted genes involving in different pathway
1) List of genes in cell cycle pathway (cyan color: down regualted genes)
Genes	p value	FC	Genes	p value	FC
ABL1	0.0208286	1.57012	AIF1	0.02014	1.09886
AHR	0.02014	1.09886	BMP7	0.0344488	1.30131
APBB2	0.00755606	1.12116	CCNG1	0.0361072	1.1335
APC	0.0223213	1.34703	CDKN2A	0.0352386	1.16946
BIRC5	0.0344488	1.30131	FOXC1	0.0330032	1.40199
ATR	0.039293	1.07841	MAPK12	0.0360784	1.42385
BCAT1	0.00309551	1.39492	SYCP1	0.0156832	1.56329
BUB1	0.0205815	1.35153	XPC	0.0281352	3.55963
BUB1B	2.67e-05	1.26665	CDC7	0.0352386	1.16946
CCNA2	0.00392362	1.25688	NPM2	0.00437958	1.20742
CCNG2	0.0488497	1.2776	CITED2	0.0352386	1.16946
CCNT1	0.0343778	1.0821	ING4	0.0283136	1.48132
CDC20	0.0364614	1.29075	SIK1	0.0281319	1.66416
CDC27	0.0441816	1.19847
CDK2	0.0352386	1.16946
CDKN1B	0.0352386	1.16946
CDKN3	0.0352386	1.16946
CENPF	0.0352386	1.16946
CHEK1	0.0352386	1.16946
DDX11	0.0352386	1.16946
DTYMK	0.0352386	1.16946
ERCC2	0.0401704	1.34669
EREG	0.0115584	1.45099
FANCG	0.0448892	1.35716
GML	0.017313	1.39315
GSPT1	0.0239714	1.14503
KIF22	0.0285324	1.15973
KPNA2	0.00857856	1.2854
STMN1	0.0156832	1.56329
MAD2L1	0.0360784	1.42385
SMAD3	0.0156832	1.56329
MLF1	0.0198635	3.18924
MYH10	0.0198635	3.18924
NASP	0.0198635	3.18924
NEK2	0.0198635	3.18924
PAFAH1B1	0.0320511	2.09907
PFDN1	0.0138393	2.2631
PIN1	0.00592595	5.30152
PLAGL1	0.000943	2.0054
PLK1	0.000943	2.0054
POLE	0.0111188	1.10941
PPP6C	0.0181239	1.95805
PTEN	0.0349495	1.51489
PTPRC	0.00913641	1.51991
RAD51B	0.00196104	1.44981
SKP2	0.0281319	1.66416
AURKA	0.0137338	1.11216
TTK	0.000612	1.2366
TTN	0.0224013	2.41615
CDC45	0.0352386	1.16946
RAD54L	0.0107563	1.45413
CUL3	0.0352386	1.16946
MADD	0.0360784	1.42385
PRC1	0.0181239	1.95805
DIRAS3	0.0352386	1.16946
LATS1	0.0227055	1.45639
KIF23	0.0285324	1.15973
DLGAP5	0.0352386	1.16946
SMC4	0.0156832	1.56329
MPHOSPH9	0.0198635	3.18924
DHRS2	0.0352386	1.16946
AKAP8	0.02014	1.09886
NDC80	0.0198635	3.18924
BTG3	0.00821437	1.41781
TENT4A	0.0156832	1.56329
KATNA1	0.0135775	1.43747
CHEK2	0.0352386	1.16946
TPX2	0.0156832	1.56329
TARDBP	0.0156832	1.56329
RABGAP1	0.0158293	2.52253
RACGAP1	0.0158293	2.52253
CDK5RAP1	0.0352386	1.16946
ANLN	0.0326545	1.26066
NDE1	0.0198635	3.18924
CHFR	0.0352386	1.16946
KIF15	0.00119474	1.33121
2) List of genes in apoptotic signaling pathway (cyan color: down regualted genes)
Genes	p value	FC	Genes	p value	FC
ABL1	0.0208286	1.57012	ATF3	0.0457984	1.4221
BID	0.0344488	1.30131	BAX	0.0114546	1.11113
BNIP3L	0.0344488	1.30131	BCL2L2	0.0192421	1.1296
BRCA1	0.0344488	1.30131	GPER1	0.0363511	1.30157
CASP3	0.044365	1.2379	IL1A	0.0283136	1.48132
CAV1	0.044365	1.2379	PRKCD	0.0181239	1.95805
CD44	0.00726679	1.23535	SRC	0.0156832	1.56329
CD74	0.00634152	1.43033	STK4	0.0156832	1.56329
CTSC	0.0352386	1.16946	TCF7L2	0.0156832	1.56329
CSNK2A1	0.0352386	1.16946	TYROBP	0.0136902	2.09394
CTNNB1	0.0352386	1.16946	BAG6	0.0114546	1.11113
E2F2	0.0352386	1.16946	NME5	0.0330064	1.21053
EYA1	0.0120847	1.21747	TNFSF10	0.0156832	1.56329
FYN	0.0330032	1.40199	TNFRSF10C	0.0156832	1.56329
SFN	0.0281319	1.66416	BCL2L11	0.00885691	1.20668
GSK3A	0.00769406	1.15146	HYOU1	0.0378108	1.25407
GSTP1	0.00884604	1.28038	ERP29	0.0120847	1.21747
HDAC1	0.0151424	1.28339	RIPK3	0.000449	1.03521
HIP1	0.0154935	1.19991	FAF1	0.0443555	1.05053
UBE2K	0.0139582	1.24246	PHLDA3	0.0047418	1.43296
HMGB2	0.0046204	1.22115	ZNF385A	0.00227365	1.54609
ITGA6	0.031654	1.09162	NOX1	0.000996	2.32835
SMAD3	0.0156832	1.56329	CIDEB	0.0352386	1.16946
MAZ	0.0360784	1.42385	PRELID1	0.0181239	1.95805
MAP3K5	0.0360784	1.42385	PYCARD	0.0165312	2.34052
MIF	0.0198635	3.18924	PIH1D1	0.00592595	5.30152
MSH2	0.0198635	3.18924	TRIB3	0.0156832	1.56329
NF1	0.0198635	3.18924	EDA2R	0.0352386	1.16946
PAK2	0.0320511	2.09907	DEPTOR	0.0352386	1.16946
PPARD	0.0181239	1.95805	CHAC1	0.0352386	1.16946
PPP2R1B	0.0181239	1.95805	CASP12	0.044365	1.2379
PPP3R1	0.0181239	1.95805
SRGN	0.0156832	1.56329
PRKDC	0.0167807	1.35061
PSMD10	0.0349495	1.51489
PTEN	0.0349495	1.51489
PTGS2	0.0349495	1.51489
PTPN2	0.0461975	1.47038
PTPRC	0.00913641	1.51991
RPL11	0.0356193	1.17788
SFRP2	0.0281319	1.66416
SHH	0.0281319	1.66416
SIAH2	0.0281319	1.66416
SNAI2	0.0156832	1.56329
SOD1	0.0156832	1.56329
TIMP3	0.0156832	1.56329
TLR4	0.0156832	1.56329
TNFRSF1B	0.0156832	1.56329
YWHAZ	0.0281352	3.55963
SRPX	0.0156832	1.56329
DYRK2	0.0352386	1.16946
CUL3	0.0352386	1.16946
MADD	0.0360784	1.42385
HYAL2	0.0378108	1.25407
URI1	0.00849985	1.13989
BCLAF1	0.0344488	1.30131
MELK	0.0198635	3.18924
CASP8AP2	0.044365	1.2379
DNM1L	0.0352386	1.16946
BCAP31	0.0334444	1.2827
RACK1	0.0158293	2.52253
CIB1	0.0352386	1.16946
IVNS1ABP	0.00619968	1.4449
FASTK	0.0225882	1.11847
DIDO1	0.0352386	1.16946
CHEK2	0.0352386	1.16946
PDCD10	0.000297	1.14192
PARK7	0.0193426	1.1847
APPL1	0.0457984	1.4221
FIS1	0.0330032	1.40199
DDX47	0.0352386	1.16946
WWOX	0.0281352	3.55963
DIABLO	0.0352386	1.16946
MFF	0.0198635	3.18924
RNF34	0.0272748	1.21457
PTPMT1	0.00740688	1.29107
ZNF385B	0.00227365	1.54609
RTKN2	0.0281651	1.51542
3) List of genes in cell migration pathway (cyan color: down regualted genes)
Genes	p value	FC	Genes	p value	FC
CDH13	0.0352386	1.16946	AZU1	0.0239378	1.05851
GLI2	0.017313	1.39315	CD34	0.00726679	1.23535
LAMB1	0.0227055	1.45639	ENPEP	0.0387242	1.04861
LAMC1	0.0227055	1.45639	IL10	0.0283136	1.48132
NF1	0.0198635	3.18924	PRSS3	0.00919917	2.57717
PTEN	0.0349495	1.51489	WNT1	0.0290821	1.76118
S100A2	0.0175626	1.33956
SAA1	0.00490212	1.49303
SHH	0.0281319	1.66416
SLIT1	0.0156832	1.56329
VEGFC	0.0379065	1.39907
PLPP3	0.000943	2.0054
BCAR1	0.044069	1.28246
CLIC4	0.0352386	1.16946
CKLF	0.0352386	1.16946
PARP9	0.0475828	1.63709

## Sheet: Table S4
Table S4. List of Smad1-regualted genes containing peaks of p53 binding
(cyan color: down-regualted genes; red color: the distance of p53BR to TSS<20kb)
Genes	Genes	Genes	Genes	Genes	Genes	Genes
NTSR1	PLEKHA5	RECK	NPEPPS	PPP1R14C	PCSK5	ASAP1
ORM2	TMEM104	GPSM1	CLOCK	SBF2	PDE4B	AK3
PDE4C	CHST12	APOM	MICAL2	KIF18A	PDGFA	HP1BP3
PLEC	DBNDD2	ABCA1	SOCS5	BRIP1	PITX2	ABHD17B
SLC2A5	KIAA1217	ACACA	PHF14	RGPD5	PLCG1	MRPL51
TFF3	RGMA	GRK3	VGLL4	DCUN1D5	PLXNA2	C1RL
TFR2	MAVS	JAG1	GREB1	ARFGAP2	PRRX1	KCNK9
XPC	KIAA1549	APBB2	RAPGEF2	TUBB6	PNLIPRP2	PRKAG2
MARCO	ZSWIM6	ATP2B4	CEP350	MFSD14B	POLE2	WWOX
SDS	HDAC11	BCKDHB	TBC1D4	KDM2B	PPIA	GSAP
NXPH3	CAB39L	ZFP36L1	CRYZL1	AOPEP	PPP1R2	BNC2
NFASC	QRICH2	CA12	PPP4R1	MED30	PPP2R5E	BPNT2
KAZN	HINT2	CACNA1C	PDCD6IP	PLXNA4	PRIM2	PID1
SCG3	PAQR8	COL4A3	TSPAN2	MOB1B	TMPRSS15	MAGOHB
RXFP3	SCIN	CR2	SPEG	CACNA2D4	PSMD7	FIGN
PLEKHA5	MUC16	CSF1R	DLC1	SYTL3	PTGFRN	DCUN1D2
DBNDD2	PKD1L2	CTSS	ZBTB18	CMTM7	PTPRD	ETNK1
ZSWIM6	ERICH6	DLX2	UBE2E3	RMI2	RAD51B	TNFRSF19
CAB39L	RBFOX3	ELAVL2	APPBP2	BTBD11	RASA1	TENT5A
QRICH2	LRRC37BP1	EMP1	USP39	LOXHD1	RBL2	DEPDC1
PAQR8	FAM163A	ESR1	POLQ	ZNF684	RBMS1	SLC30A6
MUC16	SIK1	EXT1	TRAF3IP2	DRAM2	RFXAP	INTS13
PKD1L2	ANKRD31	F3	HPSE	FUNDC1	ST3GAL1	CDK5RAP2
LRRC37BP1	COL6A5	FANCC	COPS8	MACROD2	SLN	MBD5
SIK1	TMPRSS12	FAT1	RAB31	ARL6IP6	SMARCA2	CAND1
COL6A5	KANSL1	FUT8	TENT4A	XXYLT1	SNTB1	AJAP1
EPHA10	EPHA10	NIPSNAP2	SNRNP35	SPRED1	SOS2	SLC2A4RG
FBXW12	FBXW12	GLI2	TOPBP1	ZNF791	SP3	FSTL5
VWA2	VWA2	GML	GALNT5	FAM151B	SPRR2B	MDM1
C1QTNF12	C1QTNF12	GNG10	SORCS3	ZNF169	SSR1	DTWD1
OR6C1	OR6C1	GPR6	KDM2A	SPTSSA	MAP3K7	PARP11
MUC22	MUC22	GRB14	ZHX3	AGO3	TCF12	CAMK1D
MYRF	KAZN	GUCY2F	SNX13	METTL15	NR2F2	TENM2
TNFSF8	MCF2L	H1-2	MPRIP	ANO6	TGFBI	TMEM181
ETV3	ICOSLG	NRG1	NEDD4L	ARID2	TKT	DIP2B
MECOM	ATP13A2	HSPG2	CLASP1	VMA21	TYMS	DENND1A
FBLN1	HEATR5A	ID2	SMCHD1	HNRNPA3	UBP1	ZNF462
FGFR2	OR10G2	KIF2A	PSD3	FOXK1	USP4	OSTC
FOXC1	MYEOV	KIFC1	GRIP1	ELAPOR2	WNT7A	AASDHPPT
GPER1	ANKRD1	LASP1	SLC7A8	ITPRID1	ZNF236	PIEZO2
ARHGAP35	FOXP1	LDHB	MACF1	RNF144B	PICALM	SMOC1
ABLIM1	SCG3	LIMS1	RBFOX2	FRMD3	H3C8	TMEM135
NTSR1	RXFP3	LPP	RABGAP1	DPY19L2	ADAM19	WNK1
ORM2	SLC22A17	MAD2L1	MGAT4C	HECTD4	TRIM24	OGFRL1
PAK1	KLRF1	SMAD9	RNF19A	CAVIN1	PER2	SH3TC2
PDE4C	TNFRSF10C	MAP3K4	MTHFD1L	CEP57L1	KALRN	TUT7
PLEC	ITM2A	MGAT5	CNRIP1	DCBLD1	SCAF11	SMC6
PSG11	HHLA1	MID1	CNTNAP2	ZNF546	MAP3K13	ZDHHC14
SLC2A5	CITED2	MAP3K9	HIBCH	TMEM200B	SLC16A7	DIPK2B
TRIM21	ME3	MYO1B	MYOF	NKX2-4	DHRS3	IQCA1
TCF7L2	SDS	NDUFV2	FILIP1	TMEM229A	CD83	FAM124B
TFF3	NXPH3	OAZ2	INTU	KRTAP25-1	NMT2	JADE1
TFR2	SAMD4A	PCBP2	COQ2	GDNF-AS1	CRIPT	PIF1
VWF	NFASC	PCDH7	MMADHC	BBOF1	KIF23
XPC	MARCO	PCDH9	OLA1	CCDC170	LITAF

## Sheet: Table S5
Table S5. Top enriched GO MF terms of genes positively correlated to SMAD1 expression
GO MF terms	NES	NOM p-val	FDR q-valal
SMAD_BINDING	2.31403	0	0.00559464
BETA_CATENIN_BINDING	2.229	0	0.00790019
APOLIPOPROTEIN_BINDING	2.21882	0	0.00603843
TELOMERIC_DNA_BINDING	2.20799	0.00218818	0.00479244
PROLINE_RICH_REGION_BINDING	2.0962	0	0.00975342
LYSINE_ACETYLATED_HISTONE_BINDING	2.04686	0.00210526	0.0163187
RAS_GUANYL_NUCLEOTIDE_EXCHANGE_FACTOR_ACTIVITY	2.0247	0	0.0184098
DISORDERED_DOMAIN_SPECIFIC_BINDING	1.99416	0	0.0219211
PHOSPHATIDYLINOSITOL_PHOSPHATE_BINDING	1.95471	0	0.0329661
SMALL_GTPASE_BINDING	1.94634	0	0.0323425
MAP_KINASE_KINASE_KINASE_ACTIVITY	1.93058	0.00217391	0.0330557
SH3_DOMAIN_BINDING	1.92986	0	0.0304873
HISTONE_ACETYLTRANSFERASE_BINDING	1.92692	0	0.0288403
PHOSPHATIDYLINOSITOL_BINDING	1.91405	0	0.0302424
TAU_PROTEIN_KINASE_ACTIVITY	1.91382	0.00231482	0.0283026
RHO_GTPASE_BINDING	1.90925	0	0.0273784
P53_BINDING	1.90068	0	0.028329
PROTEIN_TYROSINE_KINASE_BINDING	1.86729	0	0.0353699
RAB_GUANYL_NUCLEOTIDE_EXCHANGE_FACTOR_ACTIVITY	1.86557	0.00904977	0.0339137
AMYLOID_BETA_BINDING	1.86398	0.00227273	0.0326308

## Sheet: Table S6
Table S6. Top 10 molecular docking conformations of Smad1 and indicated domain of p300
Smad1-p300 HAT domain
Rank	Docking Score	Confidence Score	Ligand rmsd (Å)
1	-284.63	0.9366	131.17
2	-282.34	0.9338	138
3	-257.57	0.8958	140.26
4	-256.12	0.8931	148.23
5	-253.28	0.8875	122.82
6	-251.01	0.8829	145.94
7	-247.02	0.8744	130.07
8	-242.52	0.8642	129.17
9	-239.56	0.8571	145.37
10	-239.3	0.8564	132.17
Smad1-p300 ZZ domain
Rank	Docking Score	Confidence Score	Ligand rmsd (Å)
1	-222.98	0.8115	51.65
2	-211.94	0.7754	30.64
3	-207.37	0.759	29.41
4	-206.85	0.7571	36.78
5	-204.43	0.7481	28.93
6	-204.42	0.7481	27.54
7	-203.04	0.7428	56.83
8	-201.76	0.7379	31.74
9	-200.61	0.7335	28.88
10	-199.64	0.7296	40.42
Smad1-p300 TAZ2 domain
Rank	Docking Score	Confidence Score	Ligand rmsd (Å)
1	-226.39	0.8217	71.16
2	-212.1	0.7759	85.19
3	-210.3	0.7696	30.06
4	-208.28	0.7623	64.42
5	-205.59	0.7525	36.9
6	-203.16	0.7433	55.5
7	-202.94	0.7425	78.79
8	-202.26	0.7399	31.19
9	-201.9	0.7385	55.25
10	-201.56	0.7371	80.46

## Sheet: Table S7
Table S7. Statistics of binding sites and interaction type of Smad1 and p300
p300	Smad1	Distance(Å)	Specific Interactions
P:Gln 1313	S:Arg 282	2.2	Hydrogen bond
P:Lys 1469	S:Asn 280	2.1	Hydrogen bond
P:Asp 1472	S:Asn 281	2.1	Hydrogen bond
P:Cys 1408	S:His 439	1.8	Hydrogen bond
P:Lys 1407	S:Glu 405	2.9	Salt bridge
P:Asn 1314	S:His 270	2.6	Van der Waals contact
P:Gln 1313	S:Ser 273	4	Van der Waals contact
P:Gln 1313	S:Val 275	3.5	Van der Waals contact
P:Lys 1469	S:Tyr 277	3.1	Van der Waals contact
P:Glu 1465	S:Asn 280	3.8	Van der Waals contact
P:Lys 1469	S:Asn 281	2.6	Van der Waals contact
P:Lys 1469	S:Arg 282	3	Van der Waals contact
P:Lys 1473	S:Arg 282	3.6	Van der Waals contact
P:Arg 1312	S:Glu 285	2.7	Van der Waals contact
P:Arg 1312	S:Ala 286	3.3	Van der Waals contact
P:Gln 1313	S:Ala 286	2.7	Van der Waals contact
P:Arg 1312	S:His 288	2.4	Van der Waals contact
P:Gln 1313	S:His 288	3.1	Van der Waals contact
P:Asn 1314	S:His 288	2.6	Van der Waals contact
P:Asp 1472	S:Val 317	3.6	Van der Waals contact
P:Val 1475	S:Val 317	2.7	Van der Waals contact
P:Ser 1476	S:Val 317	2.5	Van der Waals contact
P:Asp 1472	S:Asn 318	2.2	Van der Waals contact
P:Arg 1405	S:Phe 400	2.4	Van der Waals contact
P:Leu 1644	S:Phe 400	2.6	Van der Waals contact
P:Phe 1403	S:Tyr 404	2.9	Van der Waals contact
P:Phe 1404	S:Tyr 404	3.6	Van der Waals contact
P:Arg 1405	S:Tyr 404	2.4	Van der Waals contact
P:Pro 1406	S:Tyr 404	3.8	Van der Waals contact
P:Lys 1407	S:Tyr 404	2.7	Van der Waals contact
P:Arg 1410	S:Tyr 404	4	Van der Waals contact
P:His 1315	S:Thr 407	3.8	Van der Waals contact
P:Glu 1317	S:Thr 407	3.6	Van der Waals contact
P:Pro 1406	S:Thr 407	3.6	Van der Waals contact
P:Lys 1407	S:Thr 407	3.4	Van der Waals contact
P:Lys 1407	S:Lys 408	2.5	Van der Waals contact
P:Cys 1408	S:Thr 411	3.2	Van der Waals contact
P:Cys 1408	S:Glu 437	3.5	Van der Waals contact
P:His 1315	S:His 439	2.6	Van der Waals contact
P:Asn 1314	S:His 441	3.4	Van der Waals contact
P:His 1315	S:His 441	3.9	Van der Waals contact
P:Pro 1316	S:His 441	3	Van der Waals contact
P:His 1315	S:Leu 444	2.5	Van der Waals contact
P:Pro 1316	S:Leu 444	2.2	Van der Waals contact
P:Glu 1317	S:Leu 444	2.5	Van der Waals contact
P:Pro 1316	S:Gln 445	3.1	Van der Waals contact
P:Glu 1317	S:Gln 445	3.7	Van der Waals contact
P:Glu 1317	S:Leu 447	3.9	Van der Waals contact
P:Pro 1316	S:Asp 448	3.8	Van der Waals contact
P:Glu 1317	S:Asp 448	2.5	Van der Waals contact
P:Glu 1317	S:Leu 451	2.8	Van der Waals contact
P:Asp 1367	S:Leu 451	3.9	Van der Waals contact
P:Arg 1405	S:Leu 451	2.6	Van der Waals contact
P:Asp 1367	S:Thr 452	2.7	Van der Waals contact
P:Arg 1405	S:Thr 452	4	Van der Waals contact

## Sheet: Table S8
Table S8. Top 10 molecular docking conformations of p53 and indicated domain of p300
p53-p300 HAT domain
Rank	Docking Score	Confidence Score	Ligand rmsd (Å)
1	-261.85	0.9035	119.62
2	-248.58	0.8778	73.82
3	-248.01	0.8766	125.84
4	-236.23	0.8487	114.73
5	-232.69	0.8394	107.54
6	-231.89	0.8372	128.52
7	-230.39	0.8331	117.34
8	-227.45	0.8248	129.01
9	-227.09	0.8237	114.69
10	-226.21	0.8212	115.99
p53-p300 ZZ domain
Rank	Docking Score	Confidence Score		Ligand rmsd (Å)
1	-224.26	0.8154		38.29
2	-201.52	0.737		50.69
3	-201.45	0.7367		40.9
4	-194.2	0.7077		66.29
5	-192.84	0.702		50.61
6	-191.19	0.695		38.95
7	-189.08	0.686		61.73
8	-188.39	0.683		56.67
9	-187.9	0.6809		37.97
10	-186.69	0.6756		67.36
p53-p300 TAZ2 domain
Rank	Docking Score	Confidence Score		Ligand rmsd (Å)
1	-227.98	0.9137		63.38
2	-220.53	0.9012		75.75
3	-201.23	0.8611		68.13
4	-199.86	0.8578		74.17
5	-191.96	0.8374		95.25
6	-190.2	0.8326		60.55
7	-190.11	0.8323		88.34
8	-185.37	0.8187		69.24
9	-183.43	0.8128		76.28
10	-181.64	0.8073		90.54

## Sheet: Table S9
Table S9. Statistics of binding sites and interaction type of p53 and p300
p300	p53	Distance(Å)	Specific Interactions
P:Glu 1442	T:Asp 259	2.1	Van der Waals contact
P:Asp 1444	T:Asp 259	2.2	Van der Waals contact
P:Thr 1587	T:Pro 223	1.8	Van der Waals contact
P:Phe 1508	T:Thr 150	2	Van der Waals contact
P:Lys 1590	T:Val 147	2	Van der Waals contact
P:His 1591	T:Asp 148	3.2	Hydrogen bond
P:Glu 1442	T:Asn 263	1.6	Hydrogen bond
P:Lys 1590	T:Asp 148	2.6	Salt bridge
P:Lys 1590	T:Arg 110	1.2	Van der Waals contact
P:Ser 1441	T:Asp 259	1.5	Van der Waals contact
P:Thr 1587	T:Glu 228	1.2	Van der Waals contact
P:Glu 1442	T:Leu 264	1.5	Van der Waals contact
P:Asp 1444	T:Ser 261	3.3	Hydrogen bond
P:Asp 1444	T:Ser 260	1.3	Hydrogen bond
P:Phe 1508	T:Pro 222	0.8	Van der Waals contact
P:Lys 1459	T:Ser 106	1.9	Van der Waals contact
P:Pro 1460	T:Ser 106	2.2	Van der Waals contact
P:Pro 1439	T:Tyr 107	2.9	Van der Waals contact
P:Pro 1440	T:Tyr 107	3.8	Van der Waals contact
P:Ser 1441	T:Tyr 107	2.8	Van der Waals contact
P:Pro 1460	T:Tyr 107	3.1	Van der Waals contact
P:Lys 1590	T:Trp 146	2.5	Van der Waals contact
P:His 1591	T:Val 147	1.9	Van der Waals contact
P:Pro 1460	T:Ser 149	2.1	Van der Waals contact
P:Gln 1464	T:Ser 149	3	Van der Waals contact
P:His 1591	T:Ser 149	2.8	Van der Waals contact
P:Val 1594	T:Ser 149	2.8	Van der Waals contact
P:Trp 1436	T:Thr 150	1.9	Van der Waals contact
P:Cys 1438	T:Thr 150	3.9	Van der Waals contact
P:His 1591	T:Thr 150	2.7	Van der Waals contact
P:Val 1594	T:Thr 150	2.9	Van der Waals contact
P:Phe 1595	T:Thr 150	3.6	Van der Waals contact
P:Trp 1436	T:Pro 151	3.6	Van der Waals contact
P:Trp 1436	T:Pro 152	3.7	Van der Waals contact
P:Cys 1438	T:Pro 152	2	Van der Waals contact
P:Pro 1439	T:Pro 152	3.1	Van der Waals contact
P:Pro 1440	T:Pro 152	3.2	Van der Waals contact
P:Ser 1441	T:Pro 152	2.6	Van der Waals contact
P:Tyr 1446	T:Pro 152	3	Van der Waals contact
P:Tyr 1397	T:Pro 153	3.8	Van der Waals contact
P:Trp 1436	T:Pro 153	2.5	Van der Waals contact
P:Cys 1438	T:Pro 153	3.3	Van der Waals contact
P:Ser 1441	T:Thr 155	3.4	Van der Waals contact
P:Phe 1508	T:Tyr 220	3.3	Van der Waals contact
P:Asn 1511	T:Glu 221	3	Van der Waals contact
P:Glu 1515	T:Glu 221	2.2	Van der Waals contact
P:Asn 1511	T:Pro 222	3	Van der Waals contact
P:Val 1512	T:Pro 222	2.2	Van der Waals contact
P:Glu 1515	T:Pro 222	2.7	Van der Waals contact
P:Phe 1508	T:Pro 223	2.2	Van der Waals contact
P:Val 1512	T:Pro 223	2.2	Van der Waals contact
P:Glu 1515	T:Pro 223	2.5	Van der Waals contact
P:Ser 1516	T:Pro 223	3.4	Van der Waals contact
P:Lys 1590	T:Pro 223	3.9	Van der Waals contact
P:His 1591	T:Pro 223	2.9	Van der Waals contact
P:Lys 1583	T:Glu 228	3	Van der Waals contact
P:Ala 1586	T:Glu 228	3	Van der Waals contact
P:Lys 1590	T:Glu 228	2.9	Van der Waals contact
P:Glu 1515	T:Thr 230	2.5	Van der Waals contact
P:Glu 1515	T:Thr 231	3.6	Van der Waals contact
P:Glu 1519	T:Thr 231	3.7	Van der Waals contact
P:Ser 1441	T:Ser 260	3.3	Van der Waals contact
P:Gly 1443	T:Asn 263	2.4	Van der Waals contact
P:Ser 1441	T:Leu 265	2.6	Van der Waals contact
P:Glu 1442	T:Leu 265	2.3	Van der Waals contact

## Sheet: Table S10
Table S10. Top 100 combinative mutations of Smad1, ranked according to d Stability
Residue	Original	Mutated	d Affinity	d Stability (solvated)
S:280 / S:405	ASN / GLU	HID / HIP	8.34	-4.24
S:281 / S:405	ASN / GLU	TRP / TRP	8.57	-0.91
S:281 / S:405	ASN / GLU	ILE / ARG	8.61	-0.1
S:281 / S:405	ASN / GLU	ILE / HIS	10.24	0.64
S:281 / S:405	ASN / GLU	PHE / TRP	9.05	1.23
S:281 / S:405	ASN / GLU	TRP / TYR	8.72	1.88
S:281 / S:405	ASN / GLU	TRP / ARG	9.99	2.19
S:281 / S:405	ASN / GLU	PHE / HID	8.68	3.12
S:281 / S:405	ASN / GLU	TRP / PHE	8.64	3.45
S:281 / S:405	ASN / GLU	LEU / ARG	9.06	3.58
S:281 / S:405	ASN / GLU	PHE / TYR	9.21	4.03
S:281 / S:405	ASN / GLU	TRP / LEU	8.8	4.06
S:281 / S:405	ASN / GLU	TRP / ILE	8.69	4.11
S:281 / S:405	ASN / GLU	VAL / HIP	9.8	4.19
S:281 / S:405	ASN / GLU	PHE / ARG	10.44	4.29
S:281 / S:405	ASN / GLU	LEU / HIP	10.7	4.31
S:281 / S:405	ASN / GLU	TRP / SER	8.39	5.01
S:281 / S:405	ASN / GLU	TRP / THR	8.36	5.07
S:281 / S:405	ASN / GLU	PHE / HIE	8.74	5.55
S:281 / S:405	ASN / GLU	TRP / CYS	8.4	5.71
S:281 / S:405	ASN / GLU	PHE / LEU	9.29	6.22
S:281 / S:405	ASN / GLU	PHE / ILE	9.21	6.32
S:281 / S:405	ASN / GLU	TRP / ALA	8.48	6.56
S:281 / S:405	ASN / GLU	CYS / ARG	8.7	7
S:281 / S:405	ASN / GLU	PHE / SER	8.88	7.17
S:281 / S:405	ASN / GLU	PHE / THR	8.87	7.26
S:281 / S:282	ASN / ARG	PHE / LEU	8.35	7.42
S:281 / S:405	ASN / GLU	TRP / VAL	8.57	7.43
S:280 / S:439	ASN / HID	TRP / GLU	8.5	7.63
S:281 / S:282	ASN / ARG	PHE / HIP	8.84	7.65
S:281 / S:405	ASN / GLU	CYS / HIP	10.35	7.77
S:281 / S:405	ASN / GLU	PHE / CYS	8.89	7.88
S:281 / S:439	ASN / HID	HIE / SER	9.3	8.42
S:281 / S:439	ASN / HID	ILE / GLU	10.27	8.5
S:281 / S:439	ASN / HID	ASP / GLN	8.94	8.64
S:281 / S:405	ASN / GLU	HIE / HID	10.59	8.69
S:281 / S:405	ASN / GLU	PHE / ALA	8.97	8.7
S:280 / S:439	ASN / HID	HIE / GLU	8.45	8.78
S:281 / S:405	ASN / GLU	GLU / TRP	8.66	9.04
S:281 / S:439	ASN / HID	ASP / LEU	8.79	9.15
S:281 / S:405	ASN / GLU	ILE / LYS	8.61	9.32
S:281 / S:405	ASN / GLU	PHE / VAL	9.1	9.64
S:282 / S:405	ARG / GLU	MET / HIP	9.2	9.78
S:281 / S:405	ASN / GLU	TRP / GLY	8.4	10.34
S:281 / S:439	ASN / HID	TRP / GLU	11.59	10.76
S:281 / S:405	ASN / GLU	THR / HIP	9.92	10.89
S:405 / S:439	GLU / HID	ARG / SER	8.37	11.04
S:281 / S:405	ASN / GLU	ALA / ARG	8.46	11.12
S:281 / S:405	ASN / GLU	PHE / PHE	10.05	11.25
S:280 / S:405	ASN / GLU	TRP / HIP	8.98	11.52
S:405 / S:439	GLU / HID	HIP / SER	10.02	11.78
S:281 / S:405	ASN / GLU	HIE / ILE	10.99	11.84
S:281 / S:405	ASN / GLU	ALA / HIP	10.1	11.93
S:405 / S:439	GLU / HID	HIP / CYS	8.45	11.93
S:281 / S:405	ASN / GLU	GLU / ARG	10.06	11.97
S:281 / S:439	ASN / HID	VAL / GLU	9.81	12
S:281 / S:439	ASN / HID	LEU / GLU	10.72	12.15
S:281 / S:282	ASN / ARG	HIE / LEU	10.18	12.21
S:281 / S:282	ASN / ARG	HIE / GLN	9.6	12.31
S:281 / S:405	ASN / GLU	PHE / GLY	8.87	12.47
S:281 / S:405	ASN / GLU	GLU / HIP	11.7	12.77
S:281 / S:405	ASN / GLU	HIE / SER	10.82	12.77
S:281 / S:405	ASN / GLU	HIE / THR	10.8	12.83
S:281 / S:439	ASN / HID	ILE / ASP	9.76	12.89
S:281 / S:439	ASN / HID	PHE / GLU	12.07	12.91
S:281 / S:439	ASN / HID	TRP / ARG	22.29	12.93
S:281 / S:405	ASN / GLU	LEU / LYS	9.07	12.96
S:405 / S:439	GLU / HID	HIP / ALA	8.84	13.01
S:281 / S:405	ASN / GLU	GLY / ARG	8.37	13.19
S:281 / S:405	ASN / GLU	GLU / PHE	8.75	13.32
S:281 / S:405	ASN / GLU	GLU / HIE	8.34	13.35
S:281 / S:405	ASN / GLU	PHE / LYS	10.44	13.73
S:281 / S:405	ASN / GLU	SER / ARG	9.51	13.93
S:281 / S:405	ASN / GLU	HIE / PHE	8.84	13.94
S:281 / S:405	ASN / GLU	GLY / HIP	10.02	13.96
S:281 / S:405	ASN / GLU	GLU / LEU	8.92	14.06
S:281 / S:282	ASN / ARG	PHE / PHE	8.48	14.09
S:281 / S:405	ASN / GLU	GLU / ILE	8.8	14.11
S:281 / S:282	ASN / ARG	HIE / HIP	10.13	14.39
S:281 / S:282	ASN / ARG	HIE / TYR	8.84	14.41
S:282 / S:405	ARG / GLU	GLN / ARG	8.65	14.66
S:281 / S:405	ASN / GLU	SER / HIP	11.15	14.72
S:281 / S:405	ASN / GLU	GLU / SER	8.5	15
S:281 / S:405	ASN / GLU	GLU / THR	8.48	15.06
S:281 / S:439	ASN / HID	TRP / ASP	11.09	15.16
S:281 / S:405	ASN / GLU	HIE / VAL	11	15.18
S:281 / S:282	ASN / ARG	HIE / THR	8.43	15.32
S:282 / S:405	ARG / GLU	GLN / HIP	10.28	15.45
S:281 / S:439	ASN / HID	ASP / ASN	9.13	15.49
S:282 / S:405	ARG / GLU	LEU / ARG	9.18	15.59
S:281 / S:439	ASN / HID	CYS / GLU	10.37	15.6
S:281 / S:405	ASN / GLU	GLU / CYS	8.51	15.71
S:281 / S:405	ASN / GLU	SER / LEU	8.38	15.88
S:281 / S:405	ASN / GLU	PHE / HIP	13.47	16.42
S:281 / S:439	ASN / HID	VAL / ASP	9.33	16.42
S:281 / S:405	ASN / GLU	CYS / LYS	8.72	16.43
S:281 / S:405	ASN / GLU	GLU / ALA	8.57	16.5
S:281 / S:439	ASN / HID	LEU / ASP	10.21	16.52
S:281 / S:439	ASN / HID	ASP / VAL	9.06	16.95
S:282 / S:405	ARG / GLU	HIP / PHE	8.32	17.21

[truncated: 1 more sheets: Table S11]
